# Supplementary material for: Ultrasensitive Ochratoxin A Detection in Cereal Products Using a Fluorescent Aptasensor Based on RecJf Exonuclease-Assisted Target Recycling
Source: Foods. 2024 Feb 16;13(4):595. doi: 10.3390/foods13040595 (PMC10888426; doi:10.3390/foods13040595)
Supplement: Supplementary file 1 [file foods-13-00595-s001.zip]

Archive with 1 entries (1 files):
- foods-2850907-supplementary.pdf
